# Supplementary material for: Genome-Wide Identification and Transcriptome-Based Expression Profiling of the Sox Gene Family in the Nile Tilapia (Oreochromis niloticus)
Source: Int J Mol Sci. 2016 Feb 23;17(3):270. doi: 10.3390/ijms17030270 (PMC4813134; doi:10.3390/ijms17030270)
Supplement: Supplementary file 1 [file ijms-17-00270-s001.zip]

Archive with 3 entries (2 files):
- ijms-116732-Supplementary Materials/
- ijms-116732-Supplementary Materials/ijms-116732-Supplementary Figure S1.pdf
- ijms-116732-Supplementary Materials/Supplementary material-Table S1,S2.xls
