# Supplementary material for: Genome-Wide Identification and Transcriptome-Based Expression Profiling of the Sox Gene Family in the Nile Tilapia (Oreochromis niloticus)
Source: Int J Mol Sci. 2016 Feb 23;17(3):270. doi: 10.3390/ijms17030270 (PMC4813134; doi:10.3390/ijms17030270)
Supplement: Supplementary file 1 [file ijms-17-00270-s001.zip › ijms-116732-Supplementary Materials/Supplementary material-Table S1,S2.xls]

## Sheet: Table S1
Supplemental Table S1. Inventory of the Sox genes in all examined animals
Group	Common Carp (Cyprinus carpio)		Nile Tilapia (Oreochromis niloticus)		Zebrafish (Danio rerio)		Pufferfish (Fugu rubripes)		Medaka (Oryzias latipes)		Human (Homo sapiens)		Western clawed frog (Xenopus tropicalis)		Chicken (Gallus gallus)		Lancelet (Branchiostoma floridae)		Fruit fly (Drosophila melanogaster)
	Symbol	Accession No or Genome position	Symbol	Accession No	Symbol	Accession No	Symbol	Accession No	Symbol	Accession No	Symbol	Accession No	Symbol	Accession No	Symbol	Accession No	Symbol	Accession No	Symbol	Accession No
A											HsSry	NP_003131.1
B1	CcSox1a-1	cycg032720	OnSox1a	XP_005457843.1	DrSox1a	NP_001002483.1	FrSox1a	AY277950	Olsox1	FJ792649	HsSox1	NP_005977.2	XtSox1	NP_001074465.1	GaSox1	NP_989664.1	BfSoxB1-1	XP_002593021.1	DmSoxNeuro	CG18024
	CcSox1a-2	cycg050734
	CcSox1b-1	gi|685042343|emb|LN590868.1|994336-995362	OnSox1b	XP_005450142.1	DrSox1b	NP_001032751.1	FrSox1b	AY277951									BfSoxB1-2	XP_002592065.1
	CcSox1b-2	gi|685042187|emb|LN590712.1|16436127-16435056
	CcSox2-1	cycg021557	OnSox2	XP_003457401.1	DrSox2	NP_998283.1	FrSox2	AY277952	Olsox2	FJ792650	HsSox2	NP_003097.1	XtSox2	NP_998869.1	GaSox2	NP_990519.2	BfSoxB1-3	XP_002592066.1
	CcSox2-2	cycg021558
	CcSox3-1	cycg012247	OnSox3	XP_005467513.1	DrSox3	NP_001001811.2	FrSox3	AY277953	Olsox3	CAB65318	HsSox3	NP_005625.2	XtSox3	NP_001007502.1	GaSox3	NP_989526.1
	CcSox3-2	gi|685042161|emb|LN590686.1|13438162-13439058
	CcSox19a-1	cycg004493	OnSox19	XP_003458966.1	DrSox19a	NP_570983.2	FrSox19	AY277954
	CcSox19a-2	cycg005185
	CcSox19b-1	cycg032861			DrSox19b	NP_571777.1
	CcSox19b-2	cycg032865
B2	CcSox14a-1	cycg035517	OnSox14a	XP_005451233.1	DrSox14a	NP_001032769.1	FrSox14a	AY277955	Olsox14	FJ792651	HsSox14	NP_004180.1	XtSox14	NP_001093703.1	GaSox14	NP_990092.1	BfSox14	XP_002600915.1	DmDichaete	CG5893
	CcSox14a-2	cycg005184
	CcSox14b-1	cycg035354	OnSox14b	XP_003438076.1	DrSox14b	XP_009296780.1	FrSox14b	AY277956											DmSox21b	CG6419
	CcSox14b-2	gi|685042169|emb|LN590694.1|6070635-6071283
	CcSox21a-1	cycg029562	OnSox21	XP_003447333.1	DrSox21a	NP_571361.1	FrSox21	AY277957	Olsox21	FJ792652	HsSox21	NP_009015.1	XtSox21	XP_002939326.1	GaSox21	BAA77266.1	BfSox21	XP_002593017.1	DmSox21a	CG7345
	CcSox21a-2	cycg029558
	CcSox21b-1	gi|685046781|emb|LN595306.1|21338-22063			DrSox21b	NP_001009888.1
	CcSox21b-2	gi|685043652|emb|LN592177.1|23009-23734
C	CcSox4a-1	cycg046611, cycg048653	OnSox4a	XP_005450837.1	DrSox4a	NP_998287.1	FrSox4	AY277958	Olsox4	FJ792653	HsSox4	NP_003098.1	XtSox4	NP_001039084.1	GaSox4	NP_989815.2	BfSoxC	XP_002609669.1	DmSox C	CG3090
	CcSox4a-2	cycg015289
	CcSox4b-1	gi|685042236|emb|LN590761.1|274665 to 275600	OnSox4b	XP_005450601.1	DrSox4b	NP_957195.1
	CcSox4b-2	gi|685047169|emb|LN595694.1| 637-1710
	CcSox11a	cycg025193	OnSox11a	AAR01937.1	DrSox11a	NP_571411.1	FrSox11	AY277959	Olsox11	FJ792654	HsSox11	NP_003099.1	XtSox11	NP_001008053.1	GaSox11	NP_990518.1
	CcSox11b	gi|685047001|emb|LN595526.1|357955-358934	OnSox11b	XP_005452537.1	DrSox11b	NP_571412.1
	CcSox12a	cycg000189	–		DrSox12	NP_001025449.1	FrSox12	AY277960	–	–	HsSox12	NP_008874.2			GaSox12	XP_003642514.2
	CcSox12b	gi|685042174|emb|LN590699.1|3973518-3974582
D	CcSox5	cycg003207	OnSox5	XP_005451840.1	DrSox5	NP_001028757.1	FrSox5	AY277973	Olsox5	ABU54323	HsSox5	NP_008871.3	XtSox5	NP_001122130.1	GaSox5	NP_001004385.1	BfSoxD	XP_002249986.1	DmSox D	CG11153
	CcSox6	cycg052262	OnSox6a	XP_003442343.2	DrSox6	NP_001116481.1	FrSox6a	AY277971	Olsox6a	FJ792655	HsSox6	NP_059978.1	XtSox6	NP_001116887.1	GaSox6	XP_004941455.1
			OnSox6b	XP_005460016.1			FrSox6b	AY277972	Olsox6b	FJ792656
	CcSox13	cycg010444	OnSox13	XP_005450158.1	DrSox13	E7EZP3	FrSox13	AY277970	Olsox13	FJ792657	HsSox13	NP_005677.2	XtSox13	NP_001017004.1	GaSox13	XP_003642770.2
E	CcSox8a-1	gi|685042170|emb|LN590695.1|18219021-18221890	OnSox8a	XP_003438722.1	DrSox8a	NP_001271361.1	FrSox8a	AY277962	Olsox8	FJ792658	HsSox8	NP_055402.2	XtSox8	XP_002932315.2	GaSox8	NP_990062.1	BfSoxE	XP_002595614.1
	CcSox8a-2	cycg020490
	CcSox8b-1	gi|685042184|emb|LN590709.1|905780-907482	OnSox8b	XP_003450163.1	DrSox8b	NP_001020636.1	FrSox8b	AY277963
	CcSox8b-2	cycg015644
	CcSox9a-1	cycg029467	OnSox9a	XP_005448042.1	DrSox9a	NP_571718.1	FrSox9a	AY277964	Olsox9a	BAC02946	HsSox9	NP_000337.1	XtSox9	NP_001016853.1	GaSox9	NP_989612.1			DmSox E	CG12098
	CcSox9a-2	gi|685042170|emb|LN590695.1|42196-44033
	CcSox9b-1	gi|685042165|emb|LN590690.1|12690916-12692129	OnSox9b	XP_003450167.1	DrSox9b	NP_571719.1	FrSox9b	AY277965	Olsox9b	AAX62151
	CcSox9b-2	gi|685042182|emb|LN590707.1|7371337-7372698
	CcSox10a	cycg034793	OnSox10a	XP_003447925.1	DrSox10	NP_571950.1	FrSox10a	AY277966	Olsox10	FJ792659	HsSox10	NP_008872.1	XtSox10	NP_001093691.1	GaSox10	NP_990123.1
	CcSox10b	gi|685042178|emb|LN590703.1|16128539-16130937	OnSox10b	XP_005468484.1			FrSox10b	AY277967
F	CcSox7-1	cycg033521	OnSox7	XP_005460371.1	DrSox7	NP_001074219.1	FrSox7	AY277961	Olsox7	FJ792660	HsSox7	NP_113627.1	XtSox7	NP_001016326.1	GaSox7	XP_001234628.1	BfSoxF	XP_002609616.1	DmSox F	CG8404
	CcSox7-2	cycg024934
	CcSox17-1	gi|685042420|emb|LN590945.1|246672-249061	OnSox17	XP_003439290.1	DrSox17	NP_571362.2	FrSox17	AY277968	Olsox17	FJ792661	HsSox17	NP_071899.1	XtSox17a	NP_989425.1	GaSox17	NP_001034415.1
	CcSox17-2	gi|685042173|emb|LN590698.1|9963292-9965376
													XtSox17b	NP_988849.1
	CcSox18-1	cycg025786	OnSox18	XP_003459774.1	DrSox18	XP_001337702.1	FrSox18	AY277969	Olsox18	FJ792662	HsSox18	NP_060889.1	XtSox18	NP_001123409.1	GaSox18	NP_989640.1
	CcSox18-2	gi|685042244|emb|LN590769.1|317434-319959
G											HsSox15	NP_008873.1
H			OnSox30	XP_003447014.1							HsSox30	NP_848511.1			GaSox30	XP_004944969.1	BfSoxH	XP_002608275.1
I													XtSox31	NP_001120046.1
K	CcSox32-1	cycg043519	OnSox32	XP_003439409.1	DrSox32	NP_571926.1	FrSox32	XP_003968143.1	Olsox32	FJ792663
	CcSox32-2	gi|685042173|emb|LN590698.1|10000928-10002314

## Sheet: Table S2
Supplemental Table S2. The primers used in this study
Primer	Sequence	Purpose
Sox9a-qF	5′ -TGTAAAGAACGGGCAAAGCG- 3′	qPCR
Sox9a-qR	5′ -CGACCTTGCCTGAGCTGACA- 3′
Sox9b-qF	5′ -CGATTACAAATATCAGCCAAGGC- 3′
Sox9b-qR	5′ -AGCTGGCGGCTAGTGCC- 3′
β-actin-qF	5′- GGCATCACACCTTCTACAACGA -3′	internal control
β-actin-qR	5′- ACGCTCTGTCAGGATCTTCA -3′
